# Supplementary material for: Rat tickling: A systematic review of applications, outcomes, and moderators
Source: PLoS One. 2017 Apr 6;12(4):e0175320. doi: 10.1371/journal.pone.0175320 (PMC5383284; doi:10.1371/journal.pone.0175320)
Supplement: S1 Table — (XLSX) [file pone.0175320.s003.xlsx]

## Sheet: Sheet1
First Author	Year	Exp #	Article Code	Journal	Journal Type	Country	Continent	Title	Aim	Tickling Control?	Investigate tickling moderators	Moderators Investigated	Summary of Treatment or Comparison Conditions	Experimental Groups and Numbers	N per combination	Total N	Strain	Sex	Age juvenile vs adult	Age (average days)	Rats per cage	Housing- Sociality	Housing- Cage	Housing- General	Acclimation Period (days)	Location of tickling	Bedding during tickling (Bedding/Cloth/None/Both)	Bedding during tickling (specific)	Light Intensity	Light phase	Time of day of tickling	Tickling Method	Length of sessions (min)	Active Tickling	Number of sessions	Total Tickled time per rat	Total time per rat	Outcomes measured	Tickling Outcomes Compared to Control/Comparison conditions	Tickling Moderator Outcomes	Total N Reported in Methods	Total N Reported in Results
Boulay	2013	1	1	Behavioral Pharmacology	Pharmacology	France	Europe	Phencyclidine decreases tickling-induced 50-kHz ultrasound vocalization in juvenile rats: a putative model of the negative syptoms of schizophrenia	To determine whether the psychotomimetic drug PCP can reduce tikling-induced 50-kHz calls in juvenile rats and to test whether clinically effective or potential antipsychotics can reduce this effect	No	No	Not Applicable	Handling (Tickling)	Tickled (n=16)	16	16	SD	M	juvenile	21	4	Group - 4	45x30x20	Standard	1	Test cage	Bedding	sawdust	150lux	?	?	Panksepp Variation	?	0.5	4	2	?	50s	not applicable	not applicable	?	16
Boulay	2013	2		Behavioral Pharmacology	Pharmacology	France	Europe	Phencyclidine decreases tickling-induced 50-kHz ultrasound vocalization in juvenile rats: a putative model of the negative syptoms of schizophrenia	To determine whether the psychotomimetic drug PCP can reduce tikling-induced 50-kHz calls in juvenile rats and to test whether clinically effective or potential antipsychotics can reduce this effect	No	Yes	Pharmaceutical	Drug (Saline/ Phencyclidine 0.5 mg per kg/Phencyclidine 1 mg per kg)	Saline (n=6 to 9) Phencyclidine 0.5 mg/kg (n=6 to 9) Phencyclidine 1 mg/kg (n=6 to 9)	6 to 9	24	SD	M	juvenile	21	4	Group - 4	45x30x20	Standard	1	Test cage	Bedding	sawdust	150lux	?	?	Panksepp Variation	?	0.5	6	3	?	50s	not applicable	↑ 50s Phencyclidine at 1 mg/kg vs Saline or Phencyclidine at 0.5 mg/kg	?	18 to 27
Boulay	2013	3		Behavioral Pharmacology	Pharmacology	France	Europe	Phencyclidine decreases tickling-induced 50-kHz ultrasound vocalization in juvenile rats: a putative model of the negative syptoms of schizophrenia	To determine whether the psychotomimetic drug PCP can reduce tikling-induced 50-kHz calls in juvenile rats and to test whether clinically effective or potential antipsychotics can reduce this effect	No	Yes	Pharmaceutical	PCP & Drug (Vehicle/SSR181507/SR103800/Aripiprazole/Flouoxetine, Diazepane/Eplivanserine/Buspirone) Dosage (0.1 mg per kg/0.3 mg per kg/1 mg per kg)	Eplivanserine Vehicle & Doses (n=13) SR103800 Vehicle & Doses (n=16) Aripiprazole Vehicle & Doses (n=15) Flouoxetine Vehicle & Doses (n=8) Diazepane Vehicle & Doses (n=8) Buspirone Vehicle & Doses (n=15) SSR181507 Vehicle & Doses (n=15)	8 to 16	15	SD	M	juvenile	21	4	Group - 4	45x30x20	Standard	1	Test cage	Bedding	sawdust	150lux	?	?	Panksepp Variation	?	0.5	9	4.5	?	50s	not applicable	↑ 50s for Buspirone (0.3 or 1 mg/kg) or SSR181507 (0.3 or 1 mg/kg) after Phencyclidine application vs Vehicle No effect 50s for Aripiprazole, Eplivanzerin, SSR103800, Diazepam, or Fluoxetine after Phencyclidine application vs Vehicle	?	90
Boulay	2013	4		Behavioral Pharmacology	Pharmacology	France	Europe	Phencyclidine decreases tickling-induced 50-kHz ultrasound vocalization in juvenile rats: a putative model of the negative syptoms of schizophrenia	To determine whether the psychotomimetic drug PCP can reduce tikling-induced 50-kHz calls in juvenile rats and to test whether clinically effective or potential antipsychotics can reduce this effect	No	Yes	Pharmaceutical	Drug (Vehicle/SSR181507/SR103800/Aripiprazole/Flouoxetine, Diazepane/Eplivanserine/Buspirone)	Vehicle, Diazepam, Buspirone, & SSR181507 (n=8) Vehicle, Aripiprazole, Eplivanserine, & SR103800 (n=10) Flouoxetine Vehicle & Doses (n=10)	8 to 10	8	SD	M	juvenile	21	4	Group - 4	45x30x20	Standard	1	Test cage	Bedding	sawdust	150lux	?	?	Panksepp Variation	?	0.5	1	0.5	?	50s	not applicable	No effect 50s for Aripiprazole, Eplivanzerin, SSR103800, SSR181507, Diazepam, Buspirone, or Fluoxetine vs Vehicle	?	28
Brudzynski	2011	1	1	Pharmacology, Biochemistry and Behavior	Pharmacology	Canada	North America	Motor and locomotor responses to systemic amphetamine in three lines of selectively bred Long-Evans rats	the aim of this study was to examine how the selective breeding of rats for their positive-affect indexing appetitive vocalizations influenced their locomotor arousal and sensitivity to systemic amphetamine	No	Yes	Genetic	Line (Low/Random/High) D-amphetamine administration route (i.p./s.c.) Injection (None/Saline/Amphetamine)	D-amphetamine Administration (i.p./s.c.) & Low Line (n=10) D-amphetamine Administration (i.p./s.c.) & Random Line (n=10) D-amphetamine Administration (i.p./s.c.) & High Line (n=10) Injection (None/Saline/Amphetamine) & Low Line (n=10) Injection (None/Saline/Amphetamine) & Random Line (n=12) Injection (None/Saline/Amphetamine) & High Line (n=12)	10 to 12	66	LE	M	juvenile	21	1	Isolate	Translucent polycarbonate cages (27x24x20cm)	Standard	0	Test cage	Bedding	corn-cob	?	?	?	Panksepp	2	1	4	4	8	Locomotor Activity	not applicable	↑ Spontaneous locomotor activity in High vs Low (Horizontal, Total Distance)	66	66
Burgdorf	2001	1	1	Physiology & Behavior	Behavior, Physiology, or Psychology	USA	North America	Tickling induced reward in adolescent rats	To evaluate which type of touch generates 50-Khz USVs	Yes	No	Not Applicable	Handling (Tickling/Light Touch)	Tickled (n=7) Light Touch (n=7)	7	14	LE	MF	juvenile	37	1	Isolate	Wire mesh cages with wire mesh flooring	Wire mesh cages with wire mesh flooring	?	Test cage	None	none	?	Light	?	Panksepp	2	1	5	5	10	50s	↑ 50s	not applicable	14	? Df = 12
Burgdorf	2001	2		Physiology & Behavior	Behavior, Physiology, or Psychology	USA	North America	Tickling induced reward in adolescent rats	To determine if tickling stimulation is positively reinforcing to see if rats would learnt o approach the experimenter's hand to receive tickling	Yes	No	Not Applicable	Handling (Tickling/Light Touch)	Tickled (n=6) Light Touch (n=6)	6	12	LE	MF	juvenile	37	1	Isolate	Wire mesh cages with wire mesh flooring	Wire mesh cages with wire mesh flooring	?	Test cage	None	none	?	Light	?	Panksepp Variation	0.5	0.15	3	1.5	varies	Approach Behaviors	↑ Approach Behavior	not applicable	12	? Df = 10
Burgdorf	2001	3		Physiology & Behavior	Behavior, Physiology, or Psychology	USA	North America	Tickling induced reward in adolescent rats	To determine how housing impacts tickling	No	Yes	Housing	Housing (Isolate/Social)	Isolated (n=29) Social (n=20)	20 to 29	49	LE	MF	juvenile	37	1, 2	Isolate, Social	Wire mesh cages with wire mesh flooring	Wire mesh cages with wire mesh flooring	?	Test cage	None	none	?	Light	?	Panksepp	2	1	5	5	10	50s Approach Behaviors	not applicable	↑ 50s Social vs Isolate ↑ Approach Behaviors Social vs Isolate	49	? Df=47
Burgdorf	2001	4		Physiology & Behavior	Behavior, Physiology, or Psychology	USA	North America	Tickling induced reward in adolescent rats	To examine the rewarding properties of tickling (will rats barress for tickling)	No	No	Not Applicable	Handling (Tickling)	Tickled (n=8)	8	8	LE	M	juvenile	37	1	Isolate	Wire mesh cages with wire mesh flooring	Wire mesh cages with wire mesh flooring	?	Test cage	None	none	?	Light	?	Panksepp	2	1	4	4	8	Barpress	not applicable	not applicable	8	? F(6,14)
Burgdorf	2001	5		Physiology & Behavior	Behavior, Physiology, or Psychology	USA	North America	Tickling induced reward in adolescent rats	To examine the ability of tickling to produce a conditioned preference for the cues associated with tickling	Yes	No	Not Applicable	Handling (Tickling/Minimal)	Tickled (n=10) Minimal (n=10)	10	20	LE	MF	juvenile	37	1	Isolate	Wire mesh cages with wire mesh flooring	Wire mesh cages with wire mesh flooring	?	Test cage	None	none	?	Light	?	Panksepp	2	1	5	5	10	50s Approach Behaviors	↑ 50s ↑ Approach Behavior	not applicable	20	? F(1,26)
Burgdorf	2001	6		Physiology & Behavior	Behavior, Physiology, or Psychology	USA	North America	Tickling induced reward in adolescent rats	Evaluate whether the opiate receptor antagonist naloxone modulates the tickling response	No	Yes	Housing Pharmaceutical	Housing (Isolate/Social) Drug (Naloxone Hydrochloride/Vehicle)	Isolate & Vehicle (n=7) Isolate & Naloxone (n=7) Social & Vehicle (n=6) Social & Naloxone (n=6)	6 to 7	26	LE	MF	juvenile	37	1, 2	Isolate, Social	Wire mesh cages with wire mesh flooring	Wire mesh cages with wire mesh flooring	?	Test cage	None	none	?	Light	?	Panksepp Variation	5	2.5	2	5	10	50s	not applicable	↓ 50s Naloxone for isolate housed rats vs vehicle ↑ 50s Naloxone for socially housed rats vs vehicle	26	? F(1,22)
Burgdorf	2005	1	1	Behavioral Genetics	Behavior, Physiology, or Psychology	USA	North America	Breeding for 50-kHz positive affective vocalization in rats	To replicate our selective breeding for high as well as low levels of "tickle" inuced 50-kHz USVs in adolescent rats with a particular attention to the acoutic analysis of the emitted USVs	No	Yes	Genetic	Line (Low/Random/High) Generation (2,3,4,5)	20 animals per combination of line and generation	20	240	LE	MF	juvenile	24	1	Isolate	Translucent polycarbonate cages (26.1x24.1x20.3)	Standard	3	Test cage	Bedding	corn-cob	?	?	?	Panksepp	2	1	4	4	8	50s 22s	not applicable	↑ 50s High vs Random (no diff low vs random) ↓ 22s High vs random ↑ 22s Low vs Random	240	? F(1,52)
Burgdorf	2008	2a	1	Journal of Comparative Psychology	Behavior, Physiology, or Psychology	USA	North America	USVs of rats (rarrus norvegicus) during mating, play, and aggression: behavioral concomitants, relaitonship to reward, and self-administration of playback	To determine if FM 50-kHz USVs would be positively correlated with the rewarding value of play behavior specifically isolate housed adult femalesclassified as responders or non-responders	No	Yes	Housing	Housing (Isolate/Social)	Isolate (n=14) Social (n=18)	14 to 18	32	LE	F	adult	180	1	Isolate	Translucent polycarbonate cages(20x40x20)	Standard	?	Test cage	None	none	?	?	?	Panksepp Variation	2	1	1	1	2	50s 22s Approach Behaviors	not applicable	Isolate 50s > Social (no diff flats or 22s)	32	32
Burgdorf	2008	2b		Journal of Comparative Psychology	Behavior, Physiology, or Psychology	USA	North America	USVs of rats (rarrus norvegicus) during mating, play, and aggression: behavioral concomitants, relaitonship to reward, and self-administration of playback	To determine if FM 50-kHz USVs would be positively correlated with the rewarding value of play behavior specifically isolate vs pair-housed juveniles	No	Yes	Individual Differences	Tickling Response (High-caller/Low-caller)	High-caller (n=9) Low-caller (n=9)	9	18	LE	M	juvenile	31.5	1, 3-5	Isolate, Group (3-5)	Translucent polycarbonate cages(20x40x20)	Standard	?	Test cage	None	none	?	?	?	Panksepp Variation	2	1	1	1	2	50s 22s	not applicable	↑ Approach Behavior High-callers vs Low-callers ↑ 50s, FMs High-callers vs Low-callers (no diff flats)	18	18
Burgdorf	2009	1	1	Developmental Psychobiology	Behavior, Physiology, or Psychology	USA	North America	The effects of selective breeding for differential rates of 50-kHz ultrasonic vocalizations on emotional behavior in rats	Collect normative data for tickle responsivity in the selected lines	No	Yes	Genetic Age	Line (Low/Random/High) Generation (2-14) Age (Adolescent/Adult) Line (Low/Random/High)	Combinations of Line x Generation (n=?) Adolescent-High Line (n = 20) Adolescent-Random Line (n=14) Adolescent-Low Line (n=20) Adult-High Line (n=15) Adult-Random Line (n=9) Adult-Low Line (n=10)	? 10 to 20	83	LE	MF	juvenile	24	1	Isolate	Translucent polycarbonate cages	Standard	3	Test cage	None	none	?	?	?	Panksepp	2	1	5	5	10	50s (FMs, Flats) 22s Fecal boli during tickling	not applicable	↑ 50s, FM 50s, High vs Random ↓ 50s Low vs Random ↓ 22s High vs random ↑ 22s Low vs Random ↓ Flat 50s Low & High vs Random ↑ Fecal boli during tickling in Low vs Random ↓ Flat 50s Adult vs Adolescent No diff total 50s, FM 50s, of 22s in Adult vs Adolescent	761 88?	? 88
Burgdorf	2009	2		Developmental Psychobiology	Behavior, Physiology, or Psychology	USA	North America	The effects of selective breeding for differential rates of 50-kHz ultrasonic vocalizations on emotional behavior in rats	Collect open-field, adult tickling responsivity, and resident intruder studies in selectively bred animals	No	Yes	Genetic	Line (Low/Random/High)	Low Line (n=10 for activity test; n=5 sucrose test) High Line (n=15 for activity test; n=7 sucrose test) Random Line (n=9 for activity test; n=4 sucrose test)	4 to 15	34	LE	M	adult	84	1	Isolate	Translucent polycarbonate cages	Standard	?	Test cage	None	none	?	?	?	Panksepp	2	1	5	5	10	50s 22s Anxiety/Fear Behaviors: Open Field Test, Social Defeat/Interaction Test, Sucrose Preference	not applicable	↓ Anxiety & Fear Behaviors open field test in High vs Random (more line crosses in enter) ↑ Anxiety & Fear Behaviors open field test in Low vs Random (more fecal boli, less rearing) ↓ Bites towards resident animal in social defeat test in High vs Random ↓ Contact with conspecifics in social interaction test in Low vs Random ↑ Preference for dilute sucrose in High vs Random No diff in 22s or freez…	24	34
Burgdorf	2009	3		Developmental Psychobiology	Behavior, Physiology, or Psychology	USA	North America	The effects of selective breeding for differential rates of 50-kHz ultrasonic vocalizations on emotional behavior in rats	Collect open-field studies in non-selected rats	No	Yes	Individual Differences	Tickling Response (High-caller/Low-caller)	High-caller (n=9) Low-caller (n=9)	9	18	LE	F	adult	84	1	Isolate	Translucent polycarbonate cages	Standard	?	NA	NA	NA	?	?	NA	NA	NA	NA	NA	NA	NA	Anxiety/Fear Behaviors: open field test	not applicable	↑ Anxiety & Fear Behaviors High-callers vs Low-callers (center crosses in open field test)	18	18
Burgdorf	2009	4		Developmental Psychobiology	Behavior, Physiology, or Psychology	USA	North America	The effects of selective breeding for differential rates of 50-kHz ultrasonic vocalizations on emotional behavior in rats	Porsolt swim test in selectively bred animals	No	Yes	Genetic	Line (Low/Random/High)	Low Line (n=18) High Line (n=20) Random Line (n=18)	18 to 20	56	LE	MF	adult	126	1, 2	Isolate or Pair	Translucent polycarbonate cages	Standard	?	NA	NA	NA	?	?	NA	NA	NA	NA	NA	NA	NA	Anxiety/Fear Behaviors: porsolt swim test	not applicable	↑ Anxiety & Fear Behaviors porsolt swim test in Low vs random (less floating, more fecal boli)	56	56
Burgdorf	2009	5		Developmental Psychobiology	Behavior, Physiology, or Psychology	USA	North America	The effects of selective breeding for differential rates of 50-kHz ultrasonic vocalizations on emotional behavior in rats	Brain levels of CCK and Met-Enkephalin in Selectively bred animals	No	Yes	Genetic	Line (Low/Random/High)	Low Line (n=9) High Line (n=10) Random Line (n=6)	6 to 10	25	LE	M	adult	84	1	Isolate	translucent polycarbonate cages	Standard	?	NA	NA	NA	?	?	NA	NA	NA	NA	NA	NA	NA	Brain Levels of Cholecystokinin and Metenkephalin	not applicable	↑ Level of metenkephalin in brain in High vs Random ↓ Level of metenkephalin in brain in Low vs Random ↓ Level of cholecystokinin in brain in High vs Random ↑ Level of choleecystokinin in brain in Low vs Random	25	25
Cloutier	2008	1	1	Applied Animal Behavior Science	Behavior, Physiology, or Psychology	USA	North America	Use of a conditioning technique to reduce stress associated with repeated intra-peritoneal injections in laboratory rats	To investigate if pairing an injection with a rewarding experience decreases the stress associated with repeated exposure to this procedure	Yes	No	Not Applicable	Injection (Sham/Injection) Reward (None/Food Treat/Stroking/Tickling)	Sham Injection (n=8) Injection without reward (n=8) Injection-food treat (n=8) Injection-stroking (n=8) Injection-tickling (n=8)	8	40	SD	M	adult	65	2	Pairs	standard opaque plastic cages (34x17x29cm)	Standard	14	Test cage	None	none	?	?	12-14:00	Panksepp Variation	1	0.5	10	5	10	50s Audibles Approach Behaviors Handling Assessment: Injection Anxiety/Fear Behavios: Chromodacryorrhea, Elevated Plus Maze Food Consumption Bodyweight	No effect 50s No effect Audibles No effect Approach Behavior No effect Anxiety/Fear Behaviors No effect Handling No effect food consumption or bodyweight	not applicable	40	40
Cloutier	2012	1	1	Applied Animal Behavior Science	Behavior, Physiology, or Psychology	USA	North America	Playful handling by caretakers reduced fear of humans in the laboratory rat	To investigate if the affective quality of the handling technique used by caretakers affects laboratory rats' fear of humans, ease of handling, and responses when subjected to standard procedures	Yes	No	Not Applicable	Handling (Minimal/Passive/Tickling/Restraint)	Minimal (n=8) Passive (n=8) Tickling (n=8) Restraint (n=8)	8	32	SD	M	adult	57	1	Isolate	standard clear plastic cages (46x24x20 cm)	Standard	?	Home cage	Bedding	Carefresh litter	"Normal"	Light	12-14:00	Panksepp	2	1	17	17	34	50s 22s Approach Behavior Handling Assessment: Injection Hormones: Fecal corticosterone Anxiety/Fear Behaviors: Elevated Plus Maze, Cat Odor Bodyweight	↑ 50s No effect 22s (none produced) ↑ Approach Behavior (rear, contact, time near hand) No effect Anxiety/Fear Behaviors: EPM, CAT ↓ Handling Reactivity (more rearing in front half of cage after injection) No effect bodyweight or weighing time or injection time	not applicable	32	df = 23-28
Cloutier	2012	2		Applied Animal Behavior Science	Behavior, Physiology, or Psychology	USA	North America	Playful handling by caretakers reduced fear of humans in the laboratory rat	To investigate if rats prefer handlers who deliver tickling vs restraint to confirm the positive and negative affective quality of these handling methods	Yes	No	Not Applicable	Handling (Tickling/Restraint)	Tickled/Restrained (n=16)	16	16	SD	M	juvenile	35	1	Isolate	standard clear plastic cages (46x24x20 cm)	Standard	?	Test cage	None	none	dim	Light	12-14:00	Panksepp	2	1	15	7.5	30	Approach Behaviors	↑ Approach Behavior (more nibbles)	not applicable	16	df=15
Cloutier	2013	1	1	Applied Animal Behavior Science	Behavior, Physiology, or Psychology	USA	North America	Playful handling as social enrichment for individually- and group-housed laboratory rats	hypothesis- playful social contact with hmans (tickling) could act as a partial substitute for or beneficial supplement to, conspecific social contact and that beneficial effects of regular tickling when young would persist following the discontinuation of ickling	Yes	Yes	Housing	Handling (Minimal/Tickling) Group Size (Isolate/Pair/Triplet)	Isolate & Minimal (n=12) Pair & Minimal (n=12) Triplet & Minimal (n=12) Isolate & Tickled (n=12) Pair & Tickled (n=12) Triplet & Tickled (n=12)	12	72	SD	M	juvenile	21	1, 2, 3	Isolate, pair, triplet	standard clear plastic cages (46x24x20 cm)	Standard	3	Home cage	Bedding	Carefresh litter	red lighting	Dark	12-14:00	Panksepp	2	1	21	21	42	50s 22s Handling Assessment Hormones: Corticosterone Anxiety/Fear Behaviors: Open Field Test Bodyweight	↑ 50s anticipatory No effect 22s ↓ Anxiety/Fear Behaviors for Isolate rats (center entries, locomotion) ↓ Handling Reactivity No effect Hormones: fecal corticosterone No effect Bodyweight	Equal 50s & 22s during anticipatory period for isolate/pair/triplet rats	72	72 (in stats section)
Cloutier	2014	1	1	JAALAS	Behavior, Physiology, or Psychology	USA	North America	The social buffering effect of playful handling on responses to repeated intraperitoneal injections in laboratory rats	To determine if tickling decreases stress associated with repeated exposure to aversive medical procedures in adult laboratory rats, especially when accompanied by prior tickling experience during the juvenile period	Yes	Yes	Age	Juvenile Handling (Minimal/Tickling) Adult Handling (Passive Hand/Tickling)	Juvenile Minimal & Adult Passive Hand (n=12) Juvenile Minimal & Adult Tickling (n=12) Juvenile Tickling & Adult Passive Hand (n=12) Juvenile Tickling & Adult Tickling (n=12)	12	48	SD	M	juvenile	25	1, 2, 3	As juveniles (singly, pair or triplet) as adults isolate	standard clear pastic cages (46x24x20cm)	Standard	4	Home cage	Bedding	Carefresh litter	red lighting	Dark	Dark phase of the light cycle	Panksepp	2	1	30	30	60	50s 22s Audibles Handling Assessment: Injection Hormones: Fecal corticosterone Bodyweight	↑ 50s ↑ 22s for juvenile minimal & adult tickling ↓ Audibles ↓ Handling Reactivity: Injection time No effect Hormones: fecal corticosterone No effect Bodyweight	↑ 50s before & after injection Juvenile Tickling & Adult Tickling vs Adult Passive No effects 50s during injection ↑ 22s after injection Juvenile Minimal & Adult Tickling vs Adult Passive No effects 22s before or during injection No effect Audibles before/after injection ↑ audibles Juvenile Minimal & Adult Minimal vs Adult Tickling	48	48 (in stats section)
Cloutier	2015	1	1	Applied Animal Behavior Science	Behavior, Physiology, or Psychology	USA	North America	Playful handling of laboratory rats is more beneficial when applied before than after routine injections	To determine if timing of tickling, in relation to injection, affects its efficacy in reducing the aversiveness of that procedure.	Yes	No	Timing	Injection (Restraint/Injection) Handling (Minimal/Tickling Before/Tickling After/Tickling Before & After)	Injection & Minimal (n=12) Restraint & Minimal (n=12) Injection & Tickling Before (n=12) Restraint & Tickling Before (n=12) Injection & Tickling After (n=12) Restraint & Tickling After (n=12) Injection & Tickling Before & After (n=12) Restraint & Tickling Before & After (n=12)	12	96	SD	M	juvenile	32	1	Isolate	standard clear plastic cages (46x24x20 cm)	Standard	11	Home cage	Bedding	Carefresh litter	red lighting	Dark	Dark phase of the light cycle	Panksepp	2	1	10	10	20	50s 22s Audibles Handling Assessment: Injection Bodyweight	↑ 50s No effect 22s before/during injection Mixed effect Audibles: more before injection if tickled them, less during if tickled before, more after injection if tickled Mixed Handling Reactivity: more struggling if tickle before vs after with no tickling or both tickling in the middle No effect bodyweight	↑ 50s if tickled before vs after injection ↓ Audibles during injection if tickled before vs after injection ↑ Handling Reactivity if tickled before vs after	96	96 (in stats section)
Garcia	2015	1	1	Behavioral Brain Research	Neuroscience	USA	North America	Harmonic and frequency modulated ultrasonic vocalizations reveal differences in conditioned and unconditioned reward processining	Examine relationship between NSS and 50s	No	Yes	Individual Differences	Handling (Tickling)	Tickled (n=20)	20	20	SD	M	juvenile	40	1	Isolate	transparatent polyurethane cages	Standard	10	Test cage	Bedding	Carefresh litter	?	Light	Light phase	Panksepp	2	1	4	4	8	50s 22s Inescapable novelty screen, novelty place preference screen	not applicable	No effect novelty place preference or inescapable novelty screen high vs low-callers	20	? But df = 18
Garcia	2015	2		Behavioral Brain Research	Neuroscience	USA	North America	Harmonic and frequency modulated ultrasonic vocalizations reveal differences in conditioned and unconditioned reward processining	Examine relationship between NSS and repeated USV screening	No	Yes	Individual Differences	Handling (Tickling)	Tickled (n=30)	30	30	SD	M	juvenile	40	1	Isolate	transparatent polyurethane cages	Standard	10	Test cage	Bedding	Carefresh litter	?	Light	Light phase	Panksepp	2	1	4	4	8	50s 22s Inescapable novelty screen, novelty place preference screen	not applicable	↑ 50s for high-callers vs low-callers No effect novelty place preference or inescapable novelty screen high vs low-callers ↑ 50s for high-callers in "open field" type test vs low-callers	30	? But df = 28
Garcia	2016	1	1	Psychopharmacology	Pharmacology	USA	North America	Novelty response and 50 kHz USVs: Differential prediction of locomotor and affective response to amphetamine in Sprague-Dawley rats	To determine if individual differences in HSS and USVs can predict locomotor and USV response to amphetamine after acute and crhonic exposure	No	Yes	Individual Differences	Handling (Tickling) Drug (Saline/D-amphetamine 0.3 mg per kg/D-amphetamine 1.0 mg per kg)	Tickled & D-amphetamine 0.3 mg/kg (n=10) Tickled & D-amphetamine 1.0 mg/kg (n=10) Tickled & Saline (n=10)	5 to 10	30	SD	M	juvenile	40	1	Isolate	standard transparent polyurethane cages	Standard	10	Test cage	Bedding	Carefresh litter	?	?	?	Panksepp	2	1	4	4	8	50s 22s Inescapable novelty screen, novelty place preference screen	not applicable	↑ 50s for high-callers 50s during amphetamine treatment vs low-callers	30	30
Hori	2009	1	1	Molecular Medicine Reports	Pharmacology	Japan	Asia	Positive emotion specific changes in the gene expression of tickled rats	Analyze changes in gene expression after tactile stimulation (tickling) accompanied by positive emotion using the microarray technique	Yes	No	Not Applicable	Handling (Tickling/Light Touch)	Tickled (n=4) Light Touch (n=4)	4	8	Wistar	M	juvenile	28	1	Isolate	standard polycarbonate cages (270x440x187 mm)	Standard	7	Test cage	Cloth	Cloth (black felt)	?	?	?	Panksepp Variation	5	2	20	40	100	50s 22s Approach Behaviors Gene expression in the hypothalamus	↑ 50s ↓ 22s ↑ Approach Behavior Alter expression of genes related to regulation of feeding	not applicable	8	?
Hori	2014	1	1	Physiology & Behavior	Behavior, Physiology, or Psychology	Japan	Asia	Tickling during adolescence alters fear-related cognitive behaviors in rats after prolonged isolation	to investigate whether tickling in rats prevents noxious influence caused by long-term social isolation during pre- to late- adolescent stage using several kinds of behavioral tasks	Yes	No	Not Applicable	Housing (Social/Isolate) Handling (Tickling/Minimal)	Social & Minimal (n=27) Isolate & Tickling (n=32) Isolate & Minimal (n=36)	27 to 36	95	Fisher	M	juvenile	21	1, 3	Isolate, Group (3)	standard polycarbonate cages (270x330x187 mm)	Standard	5	Test cage	?	?	?	?	?	Panksepp Variation	5	2	20	20	100	50s Approach Behaviors Anxiety/Fear Behaviosr: Fear conditioning, Morris water maze, Flinch-jump test	↑ 50s ↑ Approach Behavior ↓ Anxiety/Fear Behaviors: less freezing in fear conditioning, shorter escape latency in morris water maze, no diff in flinch-jump test	not applicable	95	?
Hori	2013 (a)	1	1	NeuroReport	Neuroscience	Japan	Asia	Tickling increases dopamine release in the nucleus accumbens and 50 kHz ultrasonic vocalizations in adolescent rats	To measure dopamine release in nucleus accumbens/50s simultaneously during tickling AND generation of tickling induced 50s following the direct application of dopamine antagonists	Yes	Yes	Pharmaceutical	Handling (Tickling/Light Touch)	Tickling (n=6) Light Touch (n=6)	6	12	Fisher	M	juvenile	37.5	1	Isolate	standard polycarbonate cgages (250x420x180mm)	Standard	14	Test cage	Cloth	cloth (black felt)	?	?	?	Panksepp Variation	5	2	1	2	5	50s: FMs, Flats 22s Approach Behaviors Hormones: Dopamine	↑ 50s ↓ 22s ↑ Approach Behavior ↑ Hormones: dopamine	↓ 50s SCH23390 or Racolpride vs Vehicle	12 (? Does not actually say in methods)	12
Hori	2013 (b)	1	1	Neuroscience Letters	Neuroscience	Japan	Asia	vocalizations in juvenile rats: a putative model of the negative	To investigate the beneficial effects of positive affect state by repeated tickling for 2 weeks on conditioned fear response and its extinction process insocially isolated rats. AND examine effects of tickling on sympatho-adrenal and hypothalamic-pituitary-adrenal responses associated with conditioned fear	Yes	No	Not Applicable	Handling (Tickling/Minimal)	Tickling (n=39) Minimal (n=40)	39 to 40	79	Fisher	M	juvenile	25	1	Isolate	standard polycarbonate cages (270x440x187 mm)	Standard	5	Test cage	Cloth	Cloth	?	?	?	Panksepp Variation	5	2	10	10	50	50s Approach Behaviors Hormones: Plasma corticosterone, Catecholamines Anxiety/Fear Behaviors: Auditory fear conditioning	↑ 50s (FMs not flats) ↑ Approach Behavior ↓ Anxiety/Fear Behaviors: Fear induced freezing in retention test Mixed effect Hormones: No effect blood corticosterone; ↓ adrenaline and noadrenaline after retention test	not applicable	79 18 for hormones	79 18 for hormones
Koiv	2016	1	1	European Neuropsychopharmacology	Neuroscience	Estonia	Europe	Chronic variable stress prevents amphetamine-elicited 50-kHz calls in rats with low positive affectivity	To investigate if USVs of 60-kHz will protect against chronic variable stress.	No	Yes	Individual Differences	Tickling Response (High-caller/Low-caller) Stress [Control/Chronic Variable Stress(CVS)] Drug (Saline/Amphetamine)	High-caller & Control & Saline (n=4) Low-caller & Control & Saline (n=6) High-caller & Control & Amphetamine (n=5) Low-caller & Control & Amphetamine (n=5) High-caller & CVS & Saline (n=6) Low-caller & CVS & Saline (n=4) High-caller & CVS & Amphetamine (n=6) Low-caller & CVS & Amphetamine (n=4)	4 to 6	40	Wistar	M	juvenile	22	4	Isolate (60 days), then group (4 rats/cage)	standard transparent polypropylene cages	Standard	?	Test cage	None	None	?	Light	Light cycle	Panksepp	2	1	14	14	28	50s Anxiety/Fear Behaviors: Sucrose Preference, Locomotion & Stereotypic Behavior Other: Monoamines and Metabolites, Western Blot Analysis in nucleus accumbens, Brain Amino Acids Weight Gain	not applicable	↓ susceptibility to chronic variable stress in High-callers vs Low-callers	40	40
Mallo	2007	1	1	Behavioral Brain Research	Neuroscience	Estonia	Europe	Tickling-induced 50-kHz ultrasonic vocalization is individually stable and predicts behavior in tests of anxiety and depression in rats	Study the behavioral and biochemical effects of tickling, the stability of USV responses I male Wistar rats, and to compare behavior of animals expressing high/low levels of 50s in tests	Yes	Yes	Individual Differences	Handling (Tickling/Minimal) Tickling Response (High-caller/Low-caller)	Tickling & High-caller (n=10) Tickling & Low-caller (n=9) Minimal (n=10)	9 to 10	29	Wistar	M	juvenile	22	1	Isolate	standard transparent polypropylene cages	Standard	0	Test cage	?	?	?	?	?	Panksepp	2	1	46	46	92	50s 22s Anxiety/Fear Behaviros: exploration box test, sucrose preference test, elevated plus maze, forced swimming test, fear conditioning	↓ Anxiety/Fear Behaviors	↓ susceptibility to chronic variable stress in High-callers vs Low-callers	29	29
Mallo	2007	2		Behavioral Brain Research	Neuroscience	Estonia	Europe	Tickling-induced 50-kHz ultrasonic vocalization is individually stable and predicts behavior in tests of anxiety and depression in rats	Study the behavioral and biochemical effects of tickling, the stability of USV responses I male Wistar rats, and to compare behavior of animals expressing high/low levels of 50s in tests	Yes	Yes	Individual Differences	Sex (Male/Female) Handling (Tickling/Minimal) Tickling Response (High-caller/Low-caller)	Male & Tickling & High-caller (n=6) Male & Tickling & Low-caller (n=9) Male & Minimal (n=8) Female & Tickling & High-caller (n=10) Female & Tickling & Low-caller (n=10) Female & Minimal (n=9)	6 to 10	52	Wistar	MF	juvenile	22	1, 4	Isolate (21 days) and then Group (4 rats/cage)	standard transparent polypropylene cages	Standard	0	Test cage	?	?	?	?	?	Panksepp	2	1	23	23	46	50s 22s Anxiety/Fear Behaviros: exploration box test, sucrose preference test, elevated plus maze, forced swimming test, fear conditioning	↓ Anxiety/Fear Behaviors	↓ susceptibility to chronic variable stress in High-callers vs Low-callers	52	52
Mallo	2009	1	1	Neuroscience	Neuroscience	Estonia	Europe	Effect of chronic stress on behavior and cerebral oxidative metabolism in rats with high or low positive affect	To examine the effect of CVS on depression- and anxiety-related behavior in rats persistently expressing high or low chriping response to experimenter-induced tickling-like stimulation	No	Yes	Individual Differences	Sex (Male/Female) Stress [Control/Chronic Variable Stress(CVS)] Tickling Response (High-caller/Low-caller)	Male & Control & High-caller (n=?) Male & CVS & High-caller (n=?) Male & Control & Low-caller (n=?) Male & CVS & Low-caller (n=?) Female & Control & High-caller (n=?) Female & CVS & High-caller (n=?) Female & Control & Low-caller (n=?) Female & CVS & Low-caller (n=?)	?	62	Wistar	MF	juvenile	21	1, 4	Isolate (21-35), Group by 4 (35+ days)	standard transparent polyproylene cages	Standard	0	Test cage	None	none	?	?	?	Panksepp	2	1	14	28	14	50s 22s Anxiety/Fear Behaviors: sucrose preference, exploration box, forced swim test Other: COX histochemistry & image analysis	not applicable	↓ susceptibility to chronic variable stress in High-callers vs Low-callers	62	? Df=54-58
Natusch	2010	3a	1	Pharmacology, Biochemistry and Behavior	Pharmacology	Germany	Europe	Using bedding in a test environment critically affects 50-kHz ultrasonic vocalizations in laboratory rats	Test how the presence of bedding affects ultrasonic vocalization when being tickled	No	Yes	Bedding	Bedding (Bedding/No Bedding)	Bedding (n=6) No Bedding(n=6)	6	12	Wistar	M	adult	70	6	Group (6)	type-IV Macrolon cages with Tapvei aspen bedding	Standard	3	Test cage	Both	Bedding, no bedding	red lighting	?	?	Schwarting	10	7	2	14	20	50s 22s	not applicable	↑ 50s in bedding vs no bedding No diff 22s in bedding vs no bedding	12	?
Natusch	2010	3b		Pharmacology, Biochemistry and Behavior	Pharmacology	Germany	Europe	Using bedding in a test environment critically affects 50-kHz ultrasonic vocalizations in laboratory rats	Test how the presence of bedding affects ultrasonic vocalization when being tickled	No	Yes	Bedding	Bedding (Bedding/No Bedding)	Bedding (n=8) No Bedding (n=8)	8	16	Wistar	M	adult	77	6	Group (6)	type-IV Macrolon cages with Tapvei aspen bedding	Standard	?	Test cage	Both	bedding or no bedding	red lighting	?	?	Schwarting	10	7	5	35	50	50s 22s	not applicable	↑ 50s in bedding vs no bedding No diff 22s in bedding vs no bedding	16	?
Panksepp	2000	1	1	Physiology & Behavior	Behavior, Physiology, or Psychology	USA	North America	50-kHz chriping (laughter?) in response to conditioned and unconditioned tickle-induced reward in rats: effects of social housing and genetic variables	test the effect of acut and chronic social contact on the ability to modulate 50-kHz USVs in response to manual tickling	No	Yes	Housing	Housing (Isolate/Social)	Isolated (n=6) Social (n=6)	6	12	LE	MF	adult	50	1, 2	Isolate, Social	Wire mesh cages with wire mesh flooring	Wire mesh cages with wire mesh flooring	29	Test cage	Bedding	Corn-cob	?	Light	Light phase	Panksepp	2	1	8	8	16	50s	not applicable	↑ 50s Isolate vs Social	12	? (df=10)
Panksepp	2000	2		Physiology & Behavior	Behavior, Physiology, or Psychology	USA	North America	50-kHz chriping (laughter?) in response to conditioned and unconditioned tickle-induced reward in rats: effects of social housing and genetic variables	test the behaviorally reinforcing effects of tickling in both socially and isolate housed animals using an instrumental approach measure	No	Yes	Housing	Housing (Isolate/Social)	Isolated (n=5) Social (n=5)	5	10	LE	MF	adult	60	1, 2	Isolate, Social	Wire mesh cages with wire mesh flooring	Wire mesh cages with wire mesh flooring	?	?	?	?	?	?	?	Panksepp	2	1	7	7	14	50s Approach Behaviors Avoidance Behaviors	not applicable	↑ 50s Isolate vs Social ↑ Approach Behaviors Isolate vs Social ↓ Avoidance Behaviors in Isolate vs Social	10	? (df=8)
Panksepp	2000	3		Physiology & Behavior	Behavior, Physiology, or Psychology	USA	North America	50-kHz chriping (laughter?) in response to conditioned and unconditioned tickle-induced reward in rats: effects of social housing and genetic variables	Evaluate whether rats would show more contextual vocalizations in an environment where they received tickling as compared to an environment where they received no such stimulation	Yes	No	Not Applicable	Handling (Tickling/Minimal)	Tickling/Minimal (n=26)	26	26	LE	MF	juvenile	30	1	Isolate	Wire mesh cages with wire mesh flooring	Wire mesh cages with wire mesh flooring	?	Test cage	Bedding	corn-cob	?	?	?	Panksepp	2	1	10	20	20	50s	↑ 50s	not applicable	26	? (df=28)
Panksepp	2000	4		Physiology & Behavior	Behavior, Physiology, or Psychology	USA	North America	50-kHz chriping (laughter?) in response to conditioned and unconditioned tickle-induced reward in rats: effects of social housing and genetic variables	Evaluate whether socially isolated rats would show classically conditioned vocalizations to a discrete CS that predicts tickling (UCS)	Yes	Yes	Housing	Housing (Isolate/Social) Handling (Tickling/Minimal) Conditioned Stimulus (No CS/CS)	Isolate & Tickled &CS (n=12) Isolate & Minimal & CS (n=6) Isolate & Minimal & No CS (n=5) Social & Tickled & CS (n=7)	5 to 12	30	LE	MF	juvenile	30	1, 2	Isolate, Social	Wire mesh cages with wire mesh flooring	Wire mesh cages with wire mesh flooring	?	Test cage	Bedding	corn cob	?	?	?	Panksepp Variation	5	2.5	5	11	25	50s	↑ 50s	↑ 50s Isolate vs Social	30	? (df=26-29)
Panksepp	2000	5		Physiology & Behavior	Behavior, Physiology, or Psychology	USA	North America	50-kHz chriping (laughter?) in response to conditioned and unconditioned tickle-induced reward in rats: effects of social housing and genetic variables	Replicate differences b/w social and isolate housed rats seen in previous experiment, and evaluate how such conditioned responses change during extinction	No	Yes	Housing	Housing (Isolate/Social)	Isolated (n=7) Social (n=7)	7	14	LE	MF	juvenile	30	1, 2	Isolate, Social	Wire mesh cages with wire mesh flooring	Wire mesh cages with wire mesh flooring	?	Test cage	Bedding	corn cob	?	?	?	Panksepp Variation	5	2.5	7	15	35	50s	not applicable	↑ 50s Isolate vs Social ↑ Approach Behaviors Isolate vs Social (nibbles)	14	? (df=12)
Panksepp	2000	6		Physiology & Behavior	Behavior, Physiology, or Psychology	USA	North America	50-kHz chriping (laughter?) in response to conditioned and unconditioned tickle-induced reward in rats: effects of social housing and genetic variables	Selectively breed rats that exhibit high and low levels of 50s in response to tickling AND if tickling was differently rewarding in these lines	No	Yes	Genetic	Line (Low/Random/High)	Low line (n=8) Random line (n=20) High line (n=20)	8 to 20	48	LE	MF	juvenile	28	1	Isolate	Wire mesh cages with wire mesh flooring	Wire mesh cages with wire mesh flooring	0	Test cage	Bedding	Corn-cob	?	Light	Light phase	Panksepp	2	1	4	4	8	50s	not applicable	↑ 50s High-Line ↑ Approach Behaviors in High vs Random ↓ Tickling Avoidance in High vs Random	48	? (df=45)
Panksepp	2000	7		Physiology & Behavior	Behavior, Physiology, or Psychology	USA	North America	50-kHz chriping (laughter?) in response to conditioned and unconditioned tickle-induced reward in rats: effects of social housing and genetic variables	Preliminary evaluation of role of neurotransmitter systems on tickle-induced 50 USVs	No	Yes	Pharmaceutical	Drug (Morphine/Naloxone/Amphetamine/Scopolamine/Halperidol/MK-801/Quipazine/Cyproheptadine/Vehicle)	Drug (Morphine/Naloxone/Amphetamine/Scopolamine/Halperidol/MK-801/Quipazine/Cyproheptadine/Vehicle) (n=10)	10	10	LE	MF	adult	60	1	Isolate	Wire mesh cages with wire mesh flooring	Wire mesh cages with wire mesh flooring	?	Test cage	Bedding	Corn-cob	?	Light	Light phase	Panksepp	2	1	15	12	24	50s	not applicable	↓ 50s MK-801 No effect 50s Quipazine, Cyprohetadine, Morphine, Scopolamine, Amphetamine, or Haloperidol	10	? (df=9)
Paredes-Ramos	2012	1	1	Physiology & Behavior	Behavior, Physiology, or Psychology	Mexico	North America	Tickling in juvenile but not adult female rats conditions sexual patner preference	conditioning of partner preference by tickling in young females	No	No	Age	Scent (Almond/Lemon)	Almond (n=10) Lemon (n=10)	10	20	?	F	juvenile	31	1	Isolate	small cages (30x25x20) with aspen chip bedding	Standard	?	Test cage	None	none	?	Dark	during 2nd third of dark period (12:00-16:00)	Panksepp Variation	6	3	10	30	60	Play Partner Preference Sexual Partner Preference	Sexual preference for tickle/odor paired male	not applicable	20	? Df=18-36
Paredes-Ramos	2012	2		Physiology & Behavior	Behavior, Physiology, or Psychology	Mexico	North America	Tickling in juvenile but not adult female rats conditions sexual patner preference	conditioning of place and partner preference in adult females	Yes	Yes	Age	Scent (Almond/Lemon) Handling (Tickling/Minimal)	Almond (n=15) Lemon (n=15)	15	30	?	F	adult	92	1	Isolate	small cages (30x25x20) with aspen chip bedding	Standard	5	Test cage	None	none	?	Dark	during 2nd third of dark period (12:00-16:00)	Panksepp Variation	6	3	10	30	60	Sexual Partner Preference Conditioned Place Preference	No effect conditioned place preference No effect sexual preference (prefer novel male)	not applicable	30	? Df=28-56
Popik	2012	1	1	Behavioral Brain Research	Neuroscience	Poland	Europe	High-frequency ultrasonic vocalization in resposne to tickling: The effects of restraint stress	To investigate whether the rat's positive affect (USVs response to tickling) could be altered by exposure to prolonged restraint stress	No	Yes	Stress	Stress (None/Stress) Tickling Time (Before Stress/After Stress/Random)	No Stress & Random Tickling (n=10) Stress & Tickling Before (n=9) Stress & Tickling After (n=10)	9 to 10	29	SD	M	not reported	?	4	Group - 4	?	?	7	?	?	?	?	Light	Light phase	Panksepp Variation	0.5	0.5	24	12	?	50s 22s Anxiety/Fear Behaviors: Sucrose Preference	not applicable	↓ 50s tickled after stress vs before stress or random/no stress	29	29
Popik	2014	1	1	Behavioral Brain Research	Neuroscience	Germany	Europe	Inhibition of the glucocorticoid synthesis reverses stress-induced decrease in rat's 50-kHz ultrasonic vocalizations	To investigate whether stress-attenuating effects of the blucocorticoid synthesis inhibitor metyrapone, could also translate into increased positive affect of the animals	No	Yes	Stress Pharmaceutical	Stress (None/Stress) Drug (Vehicle/Metyrapone)	No Stress & Vehicle (n=8) No Stress & Metyrapone (n=8) Stress & Vehicle (n=7) Stress & Metyrapone (n=8)	7 to 8	31	SD	M	not reported	?	5	Group - 5	?	?	7	?	?	?	?	Light	12:00 light phase of light/dark cycle	Panksepp Variation	?	0.5	14	7	?	50s 22s	not applicable	↑ 50s Metyrapone & Stress vs Vehicle & Stress ↓ 50s Vehicle & Stress vs Vehicles & No Stress	31	31
Raudkivi	2012	1	1	Acta Neuropsychiatrica	Neuroscience	Estonia	Europe	Effect of chronic variable stress on corticosterone levels and hippocampal extracellular 5-HT in rats with persistent differences in positive affectivity	To examine whether extracellular 5-HT levels in hippocampus are differently affected by stress in LC- and HC-rats. And cort levels after microdialysis procedure	No	Yes	Individual Differences	Stress (None/Stressed) Tickling Response (Low-caller/High-caller)	No Stress & Low-caller (n=10 for 50s; n=7 for microdialysis) No Stress & High-caller (n=10 for 50s; n=8 for microdialysis) Stress & Low-caller (n=10 for 50s; n=7 for microdialysis) Stress & High-caller (n=10 for 50s; n=5 for microdialysis)	5 to 10	40	Wistar	M	juvenile	21	1, 3-4	Isolate - then group-housed by 3-4	standard transparent polypropylene cages	Standard	0	Test cage	None	None	?	?	?	Panksepp	2	1	14	14	28	50s Hormones: corticosterone, 5-HT Weight gain	not applicable	↓ susceptibility to chronic variable stress in High-callers vs Low-callers	40 for 50s 27 for microdialysis	27
Roccaro	2016	1	1	Behavioral Brain Research	Neuroscience	Switzerland	Europe	Reduction in 50-kHz call-numbers and suppression of tickling-associated positive affective behavior after lesioning of the lateral hypothalamic parvafox nucleus in rats	To ascertain whether the deletion of neurons in the parvafox nucleus influenced the tickling-induced 50-kHz calls, which are thought to reflect positive affective states in rats	No	Yes	Lesioning of Parvafox Nucleus	Lesioning of the parvafox nucleus (Control/Control-like/Unilateral/Bilateral)	Controls (n=5) Control-like lesions (n=3) Unilaterally successful lesions (n=4) Bilaterially successful lesions (n=5)	17	17	Wistar	MF	juvenile	21	1	Isolate	containing bedding and a cardbord tube	Standard	?	Test cage	None	none	?	?	?	Schwarting	5	3.5	12	42	60	50s 22s Human Approach Test Other: microglia density	not applicable	↓ 50s lesioning parvafox nucleus vs control ↓ Approach Behaviors lesioning parvafox nucleus vs control	17	17
Rygula	2012	1	1	PLOS One	Behavior, Physiology, or Psychology	Poland	Europe	Laughing rats are optimistic	To objectively measure the valence of animal emotions associated with cognitive bias	Yes	Yes	Individual Differences	Handling (Minimal/Tickling) Calling Rate (High/Low)	Minimal/Tickling & High-Caller (n=13) Minimal/Tickling & Low-Caller (n=13)	13	26	SD	M	not reported	?	4	Group - 4	?	?	7	?	?	?	?	Light	During light phase of light/dark cycle	Panksepp Variation	0.5	0.5	1	0.5	1	50s Cognitive Bias	↑ 50s ↑ Cognitive Bias for High-Callers	↑ Cognitive Bias for High-Callers vs Low-Callers after tickling	26	26
Schwarting	2007	2	1	Behavioral Brain Research	Neuroscience	Germany	Europe	Situational factors, conditions and individual variables which can determine ultrasonic vocalizations in male adult Wistar rats	To identify the factors (such as tickling) which might be effective in eliciting 50-kHz calls in young adult male Wistar rats	No	Yes	Tickling procedure	Handling (Tickling)	Tickling (n=20)	20	20	Wistar	M	not reported	?	1	Isolate	type III cages with Tapvei peeled aspen bedding	Standard	4	Home cage	Bedding	Yes	?	?	?	Schwarting	10	7	3	21	30	50s 22s	not applicable	↑ 50s tickle, hand chase, grab & tickle, and push & drill ↑ 22s neck tickle and full back	20	20
Wohr	2009	1	1	Neuroscience	Neuroscience	Germany	Europe	New insights into the relationship of neurogenesis and affect: tickling induces hippocampal cell proliferation in rats emitting appetitive 50-kHz ultrasonic vocalizations	To gain new insights into the relationship of HCP and affect by using ultrasonic vocalizations	Yes	Yes	Individual Differences	Handling (Minimal/Tickling) Calling Rate (High/Low)	Minimal (n=6) Tickling [n=12; High-caller (n=4); Low-caller (n=4)]	4 to 12	18	Wistar	M	adult	49	1	Isolate	Macrolon type III cages	Standard	3	Home cage	Bedding	Yes	red lighting	Light	During light phase	Schwarting	10	4.5	5	22.5	50	50s 22s Anxiety/Fear Behaviors: Other: hippcampal cell proliferation	↑ hippocampal cell proliferation for high-callers	↓ Anxiety/Fear Behaviors high-callers vs low-callers ↓ susceptibility to chronic variable stress in High-callers vs Low-callers ↑ hippocampal cell proliferation for high-callers	18	?
Yamamuro	2010	1	1	Neuroscience Research	Neuroscience	Japan	Asia	Neurogenesis in the dentate gyrus of the rat hippocampus enhanced by tickling stimulation with positive emotion	to see whether tactile stimulation which induces positive emotion influences neurogenesis in the DG of the adult rat hippocampus	Yes	No	Not Applicable	Handling (Tickling/Minimal)	Tickling (n=6) Minimal (n=6)	6	12	Wistar	?	juvenile	28	1	Isolate	standard polycarbonate cages (270x440x187 mm)	Standard	7	Test cage	Cloth	soft black cloth	?	?	?	Panksepp Variation	5	2	5	25	10	50s Approach Behaviors Other: cell proliferation, BDNF in DG	↑ 50s ↑ Approach Behavior ↑ neurogenesis in the dentate gyrus of the hippocampus	not applicable	12	12
Yamamuro	2013	1	1	Behavioral Brain Research	Neuroscience	Japan	Asia	Tickling stimulation causes the up-regulation of the kallikrein family in the submandibular gland of the rat	we report the changes in the gene and protein expression of the Klk family of the rat submandibular gland after tickling stimulation, and discuss the possibility that some submandibular tissue Klk molecules may be useful as markers indicating positive emotional states.	Yes	No	Not Applicable	Handling (Tickling/Light Touch/Minimal)	Tickling (n=24) Light Touch (n=23) Minimal (n=23)	23 to 24	70	Wistar	?	juvenile	28	1	Isolate	standard polycarbonate cages (270x440x187 mm)	Standard	7	Test cage	Cloth	soft black cloth	?	?	?	Panksepp Variation	5	2	14 or 28	70 or 56	28 or 56	50s Approach Behaviors Other: fluoresence intensity, protein concentration	↑ 50s ↑ Approach Behavior ↑ Up-regulation production of kallikrein family mRNAs	not applicable	70	70

## Sheet: metadata
Columns AP & AQ were used to assess attrition bias (question #8 in Bias Tool)
