# Supplementary material for: Rat tickling: A systematic review of applications, outcomes, and moderators
Source: PLoS One. 2017 Apr 6;12(4):e0175320. doi: 10.1371/journal.pone.0175320 (PMC5383284; doi:10.1371/journal.pone.0175320)
Supplement: S2 Table — (XLSX) [file pone.0175320.s004.xlsx]

## Sheet: Bias Assessment
First Author	Year	Title	Exp #	Tickling Control	Investigate tickling moderators	Randomization Reporting	1 - Sequence Generation (Selection Bias)	2 - Baseline Characteristics (Selection Bias)	3 - Allocation Concealment (Selection Bias)	4 - Random Housing (Performance Bias)	5a - Blinding Caregivers (Performance Bias)	5b - Blinding Investigators (Performance Bias)	6 - Random Outcome Assessment (Detection Bias)	7a - Blinding Outcome Assessors (Detection Bias)	7b - Blinded Outcomes	7c - Unclear Outcomes	8 - Incomplete Outcome Data (Attrition Bias)
Boulay	2013	Phencyclidine decreases tickling-induced 50-kHz ultrasound vocalization in juvenile rats: a putative model of the negative syptoms of schizophrenia	1	No	No	Not applicable	Not applicable	Not applicable	Not applicable	Not applicable	Not applicable	Not applicable	Unclear	Not applicable			Unclear
Boulay	2013	Phencyclidine decreases tickling-induced 50-kHz ultrasound vocalization in juvenile rats: a putative model of the negative syptoms of schizophrenia	2	No	Yes	Yes	Unclear	Yes	Unclear	Unclear	Unclear	Unclear	Unclear	Unclear			Unclear
Boulay	2013	Phencyclidine decreases tickling-induced 50-kHz ultrasound vocalization in juvenile rats: a putative model of the negative syptoms of schizophrenia	3	No	Yes	Yes	Unclear	Yes	Unclear	Unclear	Unclear	Yes	Unclear	Unclear			Unclear
Boulay	2013	Phencyclidine decreases tickling-induced 50-kHz ultrasound vocalization in juvenile rats: a putative model of the negative syptoms of schizophrenia	4	No	Yes	No	Unclear	Unclear	Unclear	Unclear	Unclear	Unclear	Unclear	Unclear			Unclear
Brudzynski	2011	Motor and locomotor responses to systemic amphetamine in three lines of selectively bred Long-Evans rats	1	No	Yes	Not applicable	Not applicable	Not applicable	Not applicable	Unclear	Unclear	Unclear	Unclear	Yes	Motor and Locomotor Activity		Yes
Burgdorf	2001	Tickling induced reward in adolescent rats	1	Yes	No	No	Unclear	Unclear	Unclear	Unclear	Unclear	Not applicable	Unclear	Yes	USV		Unclear
Burgdorf	2001	Tickling induced reward in adolescent rats	2	Yes	No	No	Unclear	Unclear	Unclear	Unclear	Unclear	Not applicable	Unclear	Not applicable			Unclear
Burgdorf	2001	Tickling induced reward in adolescent rats	3	No	Yes	No	Unclear	Unclear	Unclear	Unclear	Not applicable	Not applicable	Unclear	Partial	USV	Approach	Unclear
Burgdorf	2001	Tickling induced reward in adolescent rats	4	No	No	Not applicable	Not applicable	Not applicable	Not applicable	Not applicable	Not applicable	Not applicable	Unclear	Unclear			Unclear
Burgdorf	2001	Tickling induced reward in adolescent rats	5	Yes	No	Yes	No	Unclear	Unclear	Unclear	Unclear	Not applicable	Unclear	Partial	USV	Approach	Unclear
Burgdorf	2001	Tickling induced reward in adolescent rats	6	No	Yes	Partial	Unclear	Unclear	Unclear	Unclear	Unclear	Unclear	Unclear	Partial	USV	Approach	Unclear
Burgdorf	2005	Breeding for 50-kHz positive affective vocalization in rats	1	No	Yes	Not applicable	Not applicable	Not applicable	Not applicable	Unclear	Unclear	Not applicable	Unclear	Unclear			Unclear
Burgdorf	2008	USVs of rats (rarrus norvegicus) during mating, play, and aggression: behavioral concomitants, relaitonship to reward, and self-administration of playback	2a	No	Yes	No	Unclear	Unclear	Unclear	Unclear	Not applicable	Unclear	Unclear	Partial	USV (to behavior not housing)	Approach	Yes
Burgdorf	2008	USVs of rats (rarrus norvegicus) during mating, play, and aggression: behavioral concomitants, relaitonship to reward, and self-administration of playback	2b	No	Yes	Not applicable	Not applicable	Not applicable	Not applicable	Unclear	Unclear	Unclear	Unclear	Partial	USV	Approach	Yes
Burgdorf	2009	The effects of selective breeding for differential rates of 50-kHz ultrasonic vocalizations on emotional behavior in rats	1	No	Yes	Not applicable	Not applicable	Not applicable	Not applicable	Unclear	Unclear	Unclear	Unclear	Yes	USV		Unclear
Burgdorf	2009	The effects of selective breeding for differential rates of 50-kHz ultrasonic vocalizations on emotional behavior in rats	2	No	Yes	Not applicable	Not applicable	Not applicable	Not applicable	Unclear	Unclear	Unclear	Unclear	Yes	USV; Open-field; Social Contact	Sucrose Preference; Social Defeat	Unclear
Burgdorf	2009	The effects of selective breeding for differential rates of 50-kHz ultrasonic vocalizations on emotional behavior in rats	3	No	Yes	Not applicable	Not applicable	Not applicable	Not applicable	Unclear	Unclear	Unclear	Unclear	Yes	USV; Open field		Yes
Burgdorf	2009	The effects of selective breeding for differential rates of 50-kHz ultrasonic vocalizations on emotional behavior in rats	4	No	Yes	No	Unclear	Not applicable	Unclear	Unclear	Unclear	Unclear	Unclear	Yes	USV; Porsolt swim test		Yes
Burgdorf	2009	The effects of selective breeding for differential rates of 50-kHz ultrasonic vocalizations on emotional behavior in rats	5	No	Yes	Not applicable	Not applicable	Not applicable	Not applicable	Unclear	Unclear	Unclear	Unclear	Unclear			Yes
Cloutier	2008	Use of a conditioning technique to reduce stress associated with repeated intra-peritoneal injections in laboratory rats	1	Yes	No	Yes	Unclear	Unclear	Unclear	Unclear	Unclear	Unclear	Yes	Unclear		Vocal, Human approach, EPM	Yes
Cloutier	2012	Playful handling by caretakers reduced fear of humans in the laboratory rat	1	Yes	No	Yes	Unclear	Unclear	Unclear	Yes	Unclear	Partial	Yes	Partial	Rat behavior	CAT behavior, Vocalizations	Unclear
Cloutier	2012	Playful handling by caretakers reduced fear of humans in the laboratory rat	2	Yes	No	Not applicable	Not applicable	Unclear	Not applicable	Yes	Unclear	Not applicable	Yes	Yes	ahdnling preference	Nibbles (but not possible)	Unclear
Cloutier	2013	Playful handling as social enrichment for individually- and group-housed laboratory rats	1	Yes	No	Yes	Unclear	Unclear	Unclear	Yes	Unclear	Unclear	Yes	Yes	USV, Open Field Behavior		Yes
Cloutier	2014	The social buffering effect of playful handling on responses to repeated intraperitoneal injections in laboratory rats	1	Yes	Yes	Yes	Unclear	Unclear	Unclear	Yes	Unclear	Yes	Yes	Partial	Behavior	USVs	Yes
Cloutier	2015	Playful handling of laboratory rats is more beneficial when applied before than after routine injections	1	Yes	No	Yes	Unclear	Unclear	Unclear	Yes	Unclear	Not applicable	Yes	Partial	Duration and ease of handling	USVs	Yes
Garcia	2015	Harmonic and frequency modulated ultrasonic vocalizations reveal differences in conditioned and unconditioned reward processining	1	No	Yes	Not applicable	Not applicable	Not applicable	Not applicable	Not applicable	Not applicable	Not applicable	Unclear	Not applicable	locomotor activity in novelty screen,	USVs, Novelty place preference	Unclear
Garcia	2015	Harmonic and frequency modulated ultrasonic vocalizations reveal differences in conditioned and unconditioned reward processining	2	No	Yes	Not applicable	Not applicable	Not applicable	Not applicable	Not applicable	Not applicable	Not applicable	Unclear	Not applicable	locomotor activity in novelty screen,	USVs, Novelty place preference	Unclear
Garcia	2016	Novelty response and 50 kHz USVs: Differential prediction of locomotor and affective response to amphetamine in Sprague-Dawley rats	1	No	Yes	Yes	Unclear	Yes	Unclear	Unclear	Unclear	Unclear	Unclear	Partial	locomotor activity in novelty screen,	USVs, Novelty place preference	Yes
Hori	2009	Positive emotion specific changes in the gene expression of tickled rats	1	Yes	No	No	Unclear	Unclear	Unclear	Unclear	Unclear	Not applicable	Unclear	unclear		USVs; gene ontology (does this need to be blind?)	Unclear
Hori	2014	Tickling during adolescence alters fear-related cognitive behaviors in rats after prolonged isolation	1	Yes	No	Yes	Unclear	Unclear	Unclear	Unclear	Unclear	Yes	Yes	Unclear		USVs, etc.	Unclear
Hori	2013a	Tickling increases dopamine release in the nucleus accumbens and 50 kHz ultrasonic vocalizations in adolescent rats	1	Yes	Yes	No	Unclear	Unclear	Unclear	Unclear	Unclear	Unclear	Unclear	Unclear		USVs, dopamine release	Unclear
Hori	2013b	Effects of repeated tickling on conditioned fear and hormonal responses in socially isolated rats	1	Yes	No	Yes	Unclear	Unclear	Unclear	Unclear	Unclear	Unclear	Unclear	Unclear		USVs, freezing behavior	Yes
Koiv	2016	CVS prevents amphetamine-elicited 50-kHz calls in rats with low positive affectivity	1	No	Yes	No	Unclear	Not applicable	Unclear	Unclear	Unclear	Unclear	Unclear	Partial	USV, behavior	USVs, behavior in exploration box, sucrose pref, forced swim, EPM, elevated plus-maze, fear conditioning	Yes
Mallo	2007	Tickling-induced 50-kHz ultrasonic vocalization is individually stable and predicts behavior in tests of anxiety and depression in rats	1	Yes	Yes	Not applicable	Not applicable	Unclear	Not applicable	Unclear	Unclear	Unclear	Unclear	Unclear			Yes
Mallo	2007	Tickling-induced 50-kHz ultrasonic vocalization is individually stable and predicts behavior in tests of anxiety and depression in rats	2	Yes	Yes	Not applicable	Not applicable	Unclear	Not applicable	Unclear	Unclear	Unclear	Unclear	Unclear		USVs, behavior in exploration box, sucrose pref, forced swim, EPM, elevated plus-maze, fear conditioning	Yes
Mallo	2009	Effect of chronic stress on behavior and cerebral oxidative metabolism in rats with high or low positive affect	1	No	Yes	No	Unclear	Unclear	Unclear	Unclear	Unclear	Unclear	Unclear	Unclear		USVs, behavior in exploration box and forced swim, COX	Unclear
Natusch	2010	Using bedding in a test environment critically affects 50-kHz ultrasonic vocalizations in laboratory rats	3a	No	Yes	Yes	Unclear	Unclear	Unclear	Unclear	Unclear	Not applicable	Yes	Unclear		USV	Unclear
Natusch	2010	Using bedding in a test environment critically affects 50-kHz ultrasonic vocalizations in laboratory rats	3b	No	Yes	No	Unclear	Yes	Unclear	Unclear	Unclear	Not applicable	Unclear	Unclear		USV	Unclear
Panksepp	2000	50-kHz chriping (laughter?) in response to conditioned and unconditioned tickle-induced reward in rats: effects of social housing and genetic variables	1	No	Yes	No	Unclear	Unclear	Unclear	Unclear	Not applicable	Not applicable	Unclear	Yes	USV		Unclear
Panksepp	2000	50-kHz chriping (laughter?) in response to conditioned and unconditioned tickle-induced reward in rats: effects of social housing and genetic variables	2	No	Yes	No	Unclear	Unclear	Unclear	Unclear	Not applicable	Not applicable	Unclear	Yes	USV		Unclear
Panksepp	2000	50-kHz chriping (laughter?) in response to conditioned and unconditioned tickle-induced reward in rats: effects of social housing and genetic variables	3	No	No	Not applicable	Not applicable	Not applicable	Not applicable	Not applicable	Not applicable	Not applicable	Unclear	Yes	USV		Unclear
Panksepp	2000	50-kHz chriping (laughter?) in response to conditioned and unconditioned tickle-induced reward in rats: effects of social housing and genetic variables	4	Yes	Yes	No	Unclear	Unclear	Unclear	Unclear	Unclear	Not applicable	Unclear	Yes	USV		Unclear
Panksepp	2000	50-kHz chriping (laughter?) in response to conditioned and unconditioned tickle-induced reward in rats: effects of social housing and genetic variables	5	No	Yes	No	Unclear	Unclear	Unclear	Unclear	Unclear	Not applicable	Unclear	Partial	USV	play bites	Unclear
Panksepp	2000	50-kHz chriping (laughter?) in response to conditioned and unconditioned tickle-induced reward in rats: effects of social housing and genetic variables	6	No	Yes	Not applicable	Not applicable	Not applicable	Not applicable	Unclear	Unclear	Not applicable	Unclear	Yes	USV		Unclear
Panksepp	2000	50-kHz chriping (laughter?) in response to conditioned and unconditioned tickle-induced reward in rats: effects of social housing and genetic variables	7	No	Yes	No	Unclear	Unclear	Unclear	Unclear	Unclear	Unclear	Unclear	Yes	USV		Unclear
Paredes-Ramos	2012	Tickling in juvenile but not adult female rats conditions sexual patner preference	1	No	No	No	Unclear	Unclear	Unclear	Unclear	Unclear	Unclear	Unclear	Unclear		Behavior	Unclear
Paredes-Ramos	2012	Tickling in juvenile but not adult female rats conditions sexual patner preference	2	Yes	No	No	Unclear	Unclear	Unclear	Unclear	Unclear	Unclear	Unclear	Unclear		Behavior	Unclear
Popik	2012	High-frequency ultrasonic vocalization in resposne to tickling: The effects of restraint stress	1	No	Yes	Yes	Unclear	Yes	Unclear	Unclear	Unclear	Unclear	Unclear	Unclear		USV	Yes
Popik	2014	Inhibition of the glucocorticoid synthesis reverses stress-induced decrease in rat's 50-kHz ultrasonic vocalizations	1	No	Yes	No	Unclear	Yes	Unclear	Unclear	Unclear	Unclear	Unclear	Unclear		USV	Yes
Raudkivi	2012	Effect of chronic variable stress on corticosterone levels and hippocampal extracellular 5-HT in rats with persistent differences in positive affectivity	1	No	Yes	No	Unclear	Yes	Unclear	Unclear	Unclear	Unclear	Unclear	Unclear		USV, extracellular 5-HT	Yes
Roccaro	2016	Reduction in 50-kHz call-numbers and suppression of tickling-associated positive affective behavior after lesioning of the lateral hypothalamic parvafox nucleus in rats	1	No	No	No	Unclear	Yes	Unclear	Unclear	Unclear	Unclear	Unclear	Unclear		USV, approach latency, evaluation of lesions	Yes
Rygula	2012	Laughing rats are optimistic	1	Yes	Yes	Not applicable	Not applicable	Yes	Not applicable	Unclear	Not applicable	Unclear	Unclear	Unclear		USV, ambiguous cue testsing	Yes
Schwarting	2007	Situational factors, conditions and individual variables which can determine ultrasonic vocalizations in male adult Wistar rats	2	No	Yes	Not applicable	Not applicable	Not applicable	Not applicable	Not applicable	Not applicable	Not applicable	Unclear	Unclear		USV	Yes
Wohr	2009	New insights into the relationship of neurogenesis and affect: tickling induces hippocampal cell proliferation in rats emitting appetitive 50-kHz ultrasonic vocalizations	1	Yes	Yes	No	Unclear	Unclear	Unclear	Unclear	Unclear	Not applicable	Unclear	Unclear		USV, behavior	Unclear
Yamamuro	2010	Neurogenesis in the dentate gyrus of the rat hippocampus enhanced by tickling stimulation with positive emotion	1	Yes	No	No	Unclear	Unclear	Unclear	Unclear	Unclear	Unclear	Unclear	Unclear		USV	Yes
Yamamuro	2013	Tickling stimulation causes the up-regulation of the kallikrein family in the submandibular gland of the rat	1	Yes	No	No	Unclear	Unclear	Unclear	Unclear	Unclear	Not applicable	Unclear	Unclear		USV	Yes

## Sheet: metadata
Column Letter	Column Title	Signaling Question
A	First Author	Who is the first author of the article?
B	Year	What is the year the article was published?
C	Title	What is the title of the article?
D	Exp #	What experiment number within the article is being evaluated on this line?
E	Tickling Control	Did this experiment include a control specific to tickling?
F	Randomization Reporting	Was it reported in the method section that the rats were randomly assigned?
G	1 - Sequence Generation (Selection Bias)	Was the allocation sequence adequately generated and applied? *Did the investigators describe a random component in the sequence generation process such as: referring to a random number table or using a computer random number generator
H	2 - Baseline Characteristics (Selection Bias)	Were the groups similar at baseline or were they adjusted for confounders in the analysis? We considered ultrasonic vocalizations, sex, age, and weight to be confounders
I	3 - Allocation Concealment (Selection Bias)	Was the allocation to the different groups adequately concealed during? *Could the investigator allocating the animals to intervention or control group not foresee assignment due to the following or equivalent methods? -Third-party coding of experimental and control group allocation Central randomization by a third party
J	4 - Random Housing (Performance Bias)	Were the animals randomly housed during the experiment? *Did the authors randomly place the cages or animals within the animal room/facility? -Animals were selected at random during outcome assessment
K	5a - Blinding Caregivers (Performance Bias)	Were the caregivers blinded from knowledge which intervention each animal received during the experiment? *Was blinding of caregivers ensured and was it unlikely that their blinding could have been broken? -ID cards of individual animals, or cage/animal labels are coded and identical in appearance
L	5b - Blinding Investigators (Performance Bias)	Were the investigators blinded from knowledge which intervention each animal received during the experiment? *Was blinding of investigators ensured and was it unlikely that their blinding could have been broken? -Sequentially numbered drug containers are indentical in appearance
M	6 - Random Outcome Assessment (Detection Bias)	Were the animals selected at random for outcome assessment? -Did the investigators randomly pick an animal during outcome assessment, or did they use a random component in the sequence generation for outcome assessment?
N	7a - Blinding Outcome Assessors (Detection Bias)	Was outcome assessment blinded? *Was blinding of the outcome assessor ensured, and was it unlikely that blinding could have been broken? -Outcome assessment methods were the same in both group -Animals were selected at random *Was the outcome assessor not blinded, but do review authors judge that the outcome is not likely to be influenced by lack of blinding? (e.g. mortality)
O	7b - Blinded Outcomes	What outcome assessments were blinded? (Or judged not to be influenced)
P	7c - Unclear Outcomes	What outcome assessments were not blinded (or unclear)?
Q	8 - Incomplete Outcome Data (Attrition Bias)	Were incomplete outcome data adequately addressed? *Were all animals included in the analysis? *Were the reasons for missing outcome data unlikely to be related to true outcome? (e.g., technical failure) *Are missing outcome data balanced in numbers across intervention groups, with similar reasons for missing data across groups *Are missing outcome data imputed using appropriate methods?
R	9 - Selective Outcome Reporting (Reporting Bias)	Are reports of the study free of selective outcome reporting? *Was the study protocol not available, but it was clear that the published report included all expected outcomes (i.e. comparing methods and results section)?
S	10 - Other sources of bias	Was the study apparently free of other problems that could result in high risk of bias? -Unit of analysis (all animals received same intervention cages together but conducted as if every animal was one unit) -Design-specific risk of bias (crossover design not suitable with enough time in between treatments, etc.)
		Items A-E are information about each experiment
		Item F is a reporting quality question
		Items G-S are Verbatim from Hooijmans et al. 2014 SYRCLE's risk of bias tool for animal studies
	Possible Answers
	Unclear	The answer could not be determined from the methods reported.
	Yes	The risk of bias is low.
	No	The risk of bias is high.
	Partial	There is a medium risk of bias as only part of the bias risk was addressed.
	Not applicable	This area of risk of bias is not applicable based on study design (i.e. when all rats receive the same treatment it is not necessary to ensure groups are similar at baseline.)
